# Supplementary material for: Comparing Sexual and Gender Minority and Cisgender Heterosexual Missourians’ Breast and Colorectal Cancer Screening Prevalence: The 2022 Missouri County-Level Study
Source: Cancers (Basel). 2026 Feb 24;18(5):729. doi: 10.3390/cancers18050729 (PMC12984082; doi:10.3390/cancers18050729)
Supplement: Supplementary file 1 [file cancers-18-00729-s001.zip]

Archive with 1 entries (1 files):
- cancers-4131077-supplementary.pdf
